# Supplementary material for: Prevalence and Factors Associated with the Desire to Avoid Pregnancy in Never-Pregnant Patients with Systemic Lupus Erythematosus
Source: J Clin Med. 2025 Sep 10;14(18):6394. doi: 10.3390/jcm14186394 (PMC12470257; doi:10.3390/jcm14186394)
Supplement: Supplementary file 1 [file jcm-14-06394-s001.zip]

Archive with 4 entries (3 files):
- Supplementary materials (S1)/
- Supplementary materials (S1)/Supplementary Table S1. Desire vs. avoiding pregnancy (all patients).pdf
- Supplementary materials (S1)/Supplementary Table S2. Desire vs. avoiding pregnancy (single patients).pdf
- Supplementary materials (S1)/Supplementary Table S3. Desire vs. avoiding pregnancy (married patients).pdf
